# Supplementary material for: Declining Levels of Neutralizing Antibodies Against SARS-CoV-2 in Convalescent COVID-19 Patients One Year Post Symptom Onset
Source: Front Immunol. 2021 Jun 16;12:708523. doi: 10.3389/fimmu.2021.708523 (PMC8242354; doi:10.3389/fimmu.2021.708523)
Supplement: Supplementary file 2 [file DataSheet_2.xlsx]

## Sheet: All data
Num.	Gender	Age	Date of onset	Log2(Anti-N IgG+1)	Log2(Anti-N IgM+1)	Log2(Anti-S IgG+1)	Log2(Anti-S IgM+1)	Anti-N IgG	Anti-N IgM	Anti-S IgG	Anti-S IgM	Neutralizing activity
68	1	66	2020-01-14	6.79312	1.55582	6.44427	2.20789	109.9	1.94	86.08	3.62	80
68	1	66	2020-01-14	5.46728	0.263034	2.14078	0.111031	43.24	0.2	3.41	0.08	0
101	2	68	2020-01-31	6.86666	1.38405	3.81455	1.04264	115.7	1.61	13.07	1.06	0
101	2	68	2020-01-31	4.15381	0.298658	2.51349	0	16.8	0.23	4.71	0	20
10	1	62	2020-01-10	6.02967	0.321928	4.76129	0.704872	64.33	0.25	26.12	0.63	160
10	1	62	2020-01-10	5.54102	0.475085	3.07895	0.464668	45.56	0.39	7.45	0.38	0
107	1	57	2020-01-19	2.07382	0.454176	1.54597	0.201634	3.21	0.37	1.92	0.15	NA
L4	1	56	2020-02-03	4.50271	0.263034	1.98914	0.321928	21.67	0.2	2.97	0.25	0
81	2	76	2020-01-22	6.09571	0.650765	6.28799	0.9855	67.39	0.57	77.14	0.98	NA
81	2	76	2020-01-22	1.67356	0.226509	1.59932	0.0285692	2.19	0.17	2.03	0.02	0
L7	2	73	2020-01-21	3.76553	0.226509	1.04963	0.389567	12.6	0.17	1.07	0.31	0
48	2	69	2020-01-02	1.96347	0.669027	6.15583	0.790772	2.9	0.59	70.3	0.73	0
40	1	31	2020-01-17	6.88142	0.799087	5.854	1.1635	116.9	0.74	56.84	1.24	NA
40	1	31	2020-01-17	3.78869	0.0840643	2.70708	0.704872	12.82	0.06	5.53	0.63	40
40	1	31	2020-01-17	1.58015	0.250962	1.79909	0.137504	1.99	0.19	2.48	0.1	80
95	2	66	2020-01-25	6.6837	1.49057	4.33414	2.15704	101.8	1.81	19.17	3.46	80
95	2	67	2020-01-30	1.57531	0.137504	1.90304	0	1.98	0.1	2.74	0	40
L3	1	44	2019-12-27	1.11103	0.31034	1.62293	0.739848	1.16	0.24	2.08	0.67	0
100	1	40	2020-01-30	5.78607	0.516015	5.75862	1.41684	54.18	0.43	53.14	1.67	NA
100	1	40	2020-01-30	1.31615	0.176323	1.49057	0	1.49	0.13	1.81	0	0
L2	2	56	2019-12-28	3.9782	0.214125	2.57289	0.454176	14.76	0.16	4.95	0.37	20
80	1	62	2020-01-22	6.59947	0.687061	5.04876	0.422233	95.97	0.61	32.1	0.34	NA
80	1	62	2020-01-22	1.88362	0.356144	2.6893	0.321928	2.69	0.28	5.45	0.25	20
71	1	57	2020-01-03	5.15462	2.35614	0.411426	2.63691	34.62	4.12	0.33	5.22	0
71	1	57	2020-01-03	1.97085	0.298658	1.76129	0.0143553	2.92	0.23	2.39	0.01	0
7	2	43	2020-01-19	3.04089	0.286881	1.48543	0.333424	7.23	0.22	1.8	0.26	0
5	1	63	2020-01-21	3.9855	0.163499	5.78398	0.632268	14.84	0.12	54.1	0.55	160
5	1	63	2020-01-21	1.92979	0.275007	4.8334	0.15056	2.81	0.21	27.51	0.11	320
25	2	33	2020-01-23	5.615	0.15056	5.1981	0.641546	48.01	0.11	35.71	0.56	320
25	2	33	2020-01-23	4.51412	0.31034	3.10434	0.275007	21.85	0.24	7.6	0.21	320
93	2	61	2020-01-28	7.07468	0.765535	4.71864	1.76977	133.8	0.7	25.33	2.41	20
93	2	61	2020-01-28	3.7761	0.15056	2.59932	0.0143553	12.7	0.11	5.06	0.01	0
2	1	60	2019-12-30	6.65163	1.40054	6.23189	1.64155	99.54	1.64	74.16	2.12	20
2	1	60	2019-12-30	4.12928	0.0703893	2.64386	0.124328	16.5	0.05	5.25	0.09	80
2	1	60	2019-12-30	2.72683	0	1.41684	0.124328	5.62	0	1.67	0.09	0
2	1	60	2019-12-30	1.80323	0.344828	1.04264	0.189034	2.49	0.27	1.06	0.14	0
16	2	59	2020-01-07	5.07425	0	3.24793	0	32.69	0	8.5	0	20
16	2	59	2020-01-07	4.70377	0.0143553	2.10434	0.176323	25.06	0.01	3.3	0.13	0
16	2	59	2020-01-07	4.56864	0.432959	1.63227	0.411426	22.73	0.35	2.1	0.33	40
87	1	75	2020-01-30	0.526069	0.226509	1.62293	0.0976108	0.44	0.17	2.08	0.07	0
36	1	57	2020-01-20	2.56803	0.263034	0.925999	0.757023	4.93	0.2	0.9	0.69	0
4	1	45	2020-01-23	6.51885	0.137504	2.66903	0.505891	90.7	0.1	5.36	0.42	40
4	1	45	2020-01-23	6.38664	0.0840643	1.94111	0.422233	82.67	0.06	2.84	0.34	160
4	1	45	2020-01-23	6.19022	0.333424	1.40054	0.189034	72.02	0.26	1.64	0.14	20
37	2	37	2020-01-25	4.09761	0.443607	5.3345	0.659925	16.12	0.36	39.35	0.58	80
37	2	37	2020-01-25	0.910733	0.263034	2.95047	0.250962	0.88	0.2	6.73	0.19	160
23	1	62	2020-01-20	3.82273	0.0976108	4.58075	0.189034	13.15	0.07	22.93	0.14	80
23	1	62	2020-01-20	3.50462	0.298658	3.18587	0.189034	10.35	0.23	8.1	0.14	80
27	2	71	2020-01-17	1.46519	0.124328	1.27501	0.15056	1.761	0.09	1.42	0.11	40
27	2	71	2020-01-17	0.831877	0.298658	1.69599	0.226509	0.78	0.23	2.24	0.17	40
83	2	67	2020-01-20	1.30451	0.263034	2.70487	0.201634	1.47	0.2	5.52	0.15	40
9	1	34	2020-01-18	5.12226	0.565597	5.6241	0.910733	33.83	0.48	48.32	0.88	320
9	1	34	2020-01-18	4.33628	0.250962	5.84046	0.495695	19.2	0.19	56.3	0.41	0
103	1	65	2020-02-02	3.41414	0	1.98185	0	9.66	0	2.95	0	20
91	2	68	2020-01-26	4.67129	0.773996	4.95	1.13093	24.48	0.71	29.91	1.19	NA
91	2	68	2020-01-26	0.286881	0.263034	1.18269	0.176323	0.22	0.2	1.27	0.13	0
65	2	62	2020-01-24	2.10434	0.367371	0.815575	0.526069	3.3	0.29	0.76	0.44	NA
65	2	62	2020-01-24	1.25701	0.333424	0.669027	0.0840643	1.39	0.26	0.59	0.06	0
84	1	68	2020-01-19	5.44493	1.20789	5.41312	1.54102	42.56	1.31	41.61	1.91	20
84	1	68	2020-01-19	3.47638	0.475085	3.57531	0.807355	10.13	0.39	10.92	0.75	80
84	1	68	2020-01-19	1.21412	0.443607	1.75275	0.526069	1.32	0.36	2.37	0.44	0
74	1	59	2020-01-25	1.37851	0.555816	5.12928	0.432959	1.6	0.47	34	0.35	0
11	2	60	2020-01-21	4.37016	0.176323	3.16672	0.831877	19.68	0.13	7.98	0.78	80
11	2	60	2020-01-21	2.47249	0.321928	1.66903	0.238787	4.55	0.25	2.18	0.18	80
33	2	28	2019-12-30	3.0635	1.83996	3.72792	2.22033	7.36	2.58	12.25	3.66	NA
33	2	28	2019-12-30	0.85599	0.286881	1.10434	0.163499	0.81	0.22	1.15	0.12	0
92	2	60	2020-01-29	6.3466	1.95233	5.62761	2.24489	80.38	2.87	48.44	3.74	NA
92	2	60	2020-01-29	1.90689	0.0840643	4.59694	0.0976108	2.75	0.06	23.2	0.07	NA
92	2	60	2020-01-29	1.24489	0.286881	3.74201	0.201634	1.37	0.22	12.38	0.15	20
42	2	52	2020-02-01	4.95791	1.69599	5.75862	2.16672	30.08	2.24	53.14	3.49	320
42	2	52	2020-02-01	1.26303	0.613532	2.41414	0.9855	1.4	0.53	4.33	0.98	0
85	2	68	2020-01-24	6.62454	1.35614	5.34873	2	97.67	1.56	39.75	3	80
85	2	68	2020-01-24	3.25096	0.321928	2.53107	0.31034	8.52	0.25	4.78	0.24	40
49	1	65	2020-02-04	4.19298	0.378512	1.51096	0.632268	17.29	0.3	1.85	0.55	0
6	2	57	2019-12-17	6.16511	0.124328	6.03122	0.137504	70.76	0.09	64.4	0.1	320
6	2	57	2019-12-17	5.09297	0.250962	3.29278	0.176323	33.13	0.19	8.8	0.13	320
94	2	67	2020-01-29	6.03496	0.903038	5.05918	1.37295	64.57	0.87	32.34	1.59	80
94	2	68	2020-01-29	2.52857	0.124328	0.62293	0	4.77	0.09	0.54	0	0
45	2	41	2020-01-03	5.88435	1.8679	4.80787	2.18903	58.07	2.65	27.01	3.56	NA
45	2	41	2020-01-03	2.38736	0.0565835	3.06178	0	4.232	0.04	7.35	0	80
45	2	41	2020-01-03	1.07724	0.286881	2.08406	0.250962	1.11	0.22	3.24	0.19	0
L6	1	36	2020-01-30	1.53107	0.201634	1.97085	0.333424	1.89	0.15	2.92	0.26	0
35	2	63	2020-02-17	0.650765	0.263034	0.799087	0.111031	0.57	0.2	0.74	0.08	NA
97	1	57	2020-01-29	3.12598	0.356144	4.73877	0	7.73	0.28	25.7	0	80
L1	1	43	2019-12-26	2.39506	0.250962	6.06975	0.422233	4.26	0.19	66.17	0.34	20
90	1	66	2020-01-25	6.85922	0.632268	6.35773	0.83996	115.1	0.55	81.01	0.79	20
90	1	66	2020-01-25	1.81558	0.238787	1.20163	0.15056	2.52	0.18	1.3	0.11	0
59	2	58	2020-01-20	6.46548	2.59932	2.87971	4.55643	87.37	5.06	6.36	22.53	160
59	2	58	2020-01-20	5.94087	1.88362	3.6311	3.02857	60.43	2.69	11.39	7.16	160
59	2	58	2020-01-20	5.04876	1.02857	3.67807	2.21412	32.1	1.04	11.8	3.64	0
1	1	46	2019-12-31	5.58886	0.948601	5.53013	1.0635	47.13	0.93	45.21	1.09	NA
1	1	46	2019-12-31	2.78094	0.0426443	1.53605	0.422233	5.873	0.03	1.9	0.34	40
1	1	46	2019-12-31	2.08134	0.163499	1.07724	0.641546	3.232	0.12	1.11	0.56	40
1	1	46	2019-12-31	1.70487	0.516015	0.85599	0.443607	2.26	0.43	0.81	0.36	0
1	1	46	2019-12-31	2.59694	0.31034	0.823749	0.0143553	5.05	0.24	0.77	0.01	0
18	2	58	2020-02-01	5.46467	0	2.18587	0.575312	43.16	0	3.55	0.49	80
18	2	58	2020-02-01	3.37156	0.454176	1.85599	0.505891	9.35	0.37	2.62	0.42	40
26	2	36	2020-01-21	4.69599	0.565597	3.54844	0.713696	24.92	0.48	10.7	0.64	20
26	2	36	2020-01-21	3.05658	0.344828	2.10098	0.298658	7.32	0.27	3.29	0.23	80
102	2	68	2020-02-01	6.5509	1.774	5.94603	1.9222	92.76	2.42	60.65	2.79	NA
102	2	68	2020-02-01	5.14568	0.226509	4.70155	0.948601	34.4	0.17	25.02	0.93	160
102	2	68	2020-02-01	4.39232	0.286881	3.23879	0	20	0.22	8.44	0	20
41	2	42	2020-01-21	7.17493	0.505891	5.29278	2.06005	143.5	0.42	38.2	3.17	40
41	2	42	2020-01-21	6.96	0.286881	4.24793	0.613532	123.5	0.22	18	0.53	160
41	2	42	2020-01-21	6.25569	0.137504	3.07895	0.226509	75.41	0.1	7.45	0.17	80
41	2	42	2020-01-21	5.51001	0	2.20163	0	44.57	0	3.6	0	20
41	2	42	2020-01-21	4.82222	0	1.9782	0.0840643	27.29	0	2.94	0.06	0
41	2	42	2020-01-21	3.82985	0.214125	2.45154	0	13.22	0.16	4.47	0	0
39	1	48	2020-02-01	5.86146	0.807355	7.03892	1.0635	57.14	0.75	130.5	1.09	320
39	1	48	2020-02-01	5.8009	0.613532	7.19081	2.1177	54.75	0.53	145.1	3.34	80
39	1	48	2020-02-01	5.63227	0.613532	7.36107	1.62761	48.6	0.53	163.4	2.09	320
39	1	48	2020-02-01	5.33949	0.475085	6.88387	0.831877	39.49	0.39	117.1	0.78	NA
39	1	48	2020-02-01	5.3345	0.454176	5.5097	0.765535	39.35	0.37	44.56	0.7	320
46	2	67	2020-01-02	6.91767	1.76553	6.71836	2.49313	119.9	2.4	104.3	4.63	320
46	2	67	2020-01-02	4.77189	0.275007	3.89433	0.201634	26.32	0.21	13.87	0.15	0
47	1	54	2020-01-05	6.76553	1.74416	5.2407	2.09085	107.8	2.35	36.81	3.26	NA
47	1	54	2020-01-05	4.07895	0.226509	2.66221	0.0565835	15.9	0.17	5.33	0.04	0
24	1	52	2020-02-01	5.7412	0.799087	4.55459	1.12433	52.49	0.74	22.5	1.18	40
24	1	52	2020-02-01	3.35896	0.367371	2.87774	0.286881	9.26	0.29	6.35	0.22	40
3	1	64	2020-01-04	2.69377	0.85599	2.57773	1.05658	5.47	0.81	4.97	1.08	NA
3	1	64	2020-01-04	3.89336	0	4.64155	0.124328	13.86	0	23.96	0.09	80
3	1	64	2020-01-04	2.79701	0	3.32481	0.176323	5.95	0	9.02	0.13	0
3	1	64	2020-01-04	2.01792	0.263034	2.76553	0.111031	3.05	0.2	5.8	0.08	0
8	1	63	2020-02-04	6.58931	0.731183	6.63445	0.963474	95.29	0.66	98.35	0.95	160
8	1	63	2020-02-04	5.85075	0.111031	5.07724	0.505891	56.71	0.08	32.76	0.42	160
8	1	63	2020-02-04	5.04614	0.485427	4.46989	0.275007	32.04	0.4	21.16	0.21	160
8	1	63	2020-02-04	4.63285	0.201634	3.70155	0	23.81	0.15	12.01	0	NA
8	1	63	2020-02-04	4.31397	0.238787	3.16027	0.137504	18.89	0.18	7.94	0.1	0
69	1	69	2020-01-17	6.00315	2.13093	5.85823	1.86394	63.14	3.38	57.01	2.64	NA
69	1	69	2020-01-17	1.22651	0.250962	1.67807	0.124328	1.34	0.19	2.2	0.09	0
70	1	60	2020-01-21	1.09085	0.238787	3.7666	0	1.13	0.18	12.61	0	0
96	2	31	2020-01-29	6.94017	0.650765	5.78188	1.36177	121.8	0.57	54.02	1.57	40
96	2	32	2020-01-29	1.09085	0.31034	2.0321	0	1.13	0.24	3.09	0	20
66	2	76	2020-01-14	6.33199	2.25701	6.10203	2.52356	79.56	3.78	67.69	4.75	80
66	2	76	2020-01-14	3.51223	0.214125	3.87086	0	10.41	0.16	13.63	0	40
82	1	69	2020-01-19	6.10832	1.3505	5.77637	2.64847	67.99	1.55	53.81	5.27	NA
82	1	69	2020-01-19	0.918386	0.250962	3.73552	0.0426443	0.89	0.19	12.32	0.03	0
15	1	57	2020-01-18	5.08534	0.15056	3.81147	0.443607	32.95	0.11	13.04	0.36	160
15	1	57	2020-01-18	3.67694	0.411426	2.1635	0.555816	11.79	0.33	3.48	0.47	80
L5	1	56	2020-01-29	1.88362	0.226509	1.29866	0.367371	2.69	0.17	1.46	0.29	0
73	1	29	2020-01-15	2.67356	0.15056	1.13093	0.555816	5.38	0.11	1.19	0.47	NA
73	1	29	2020-01-15	1.46989	0.411426	0.536053	0.298658	1.77	0.33	0.45	0.23	NA
73	1	29	2020-01-15	1.31615	0.238787	0.378512	0	1.49	0.18	0.3	0	NA
67	1	72	2020-01-20	1.89142	0.400538	0.895303	0.238787	2.71	0.32	0.86	0.18	0
79	2	70	2020-01-22	6.71012	2.07724	5.03034	2.95047	103.7	3.22	31.68	6.73	80
79	2	70	2020-01-22	3.00737	0.275007	2.14405	0.739848	7.041	0.21	3.42	0.67	40
79	2	70	2020-01-22	2.04614	0.422233	2.04614	0.344828	3.13	0.34	3.13	0.27	0
79	2	70	2020-01-22	1.62761	0.344828	1.21412	0.286881	2.09	0.27	1.32	0.22	20
79	2	70	2020-01-22	0.978196	0.286881	1.45943	0.201634	0.97	0.22	1.75	0.15	0
17	2	63	2020-01-25	5.75462	0.163499	2.96717	0.526069	52.99	0.12	6.82	0.44	80
17	2	63	2020-01-25	5.05875	0.432959	1.85599	0.15056	32.33	0.35	2.62	0.11	0
17	2	63	2020-01-25	4.83036	0.0143553	1.1635	0.298658	27.45	0.01	1.24	0.23	80
17	2	63	2020-01-25	4.57168	0.485427	1.35614	0.575312	22.78	0.4	1.56	0.49	20
38	1	33	2020-02-08	2.36177	0.485427	3.18428	0.887525	4.14	0.4	8.09	0.85	40
38	1	33	2020-02-08	1.09085	0.275007	1.79909	0.887525	1.13	0.21	2.48	0.85	40
38	1	33	2020-02-08	0.613532	0.344828	1.14405	0.275007	0.53	0.27	1.21	0.21	20
104	1	65	2020-01-27	3.04614	0.0143553	2.52105	0	7.26	0.01	4.74	0	0
98	1	72	2020-01-31	6.97957	0.678072	7.46271	1.34483	125.2	0.6	175.4	1.54	NA
98	1	72	2020-01-31	3.25399	0.286881	3.35473	0	8.54	0.22	9.23	0	40
75	2	21	2020-01-23	2.7137	0.238787	2.59216	0.214125	5.56	0.18	5.03	0.16	0
86	1	70	2020-01-24	6.42526	2.12102	6.72656	3.02503	84.94	3.35	104.9	7.14	NA
86	1	70	2020-01-24	2.11103	0.275007	1.51096	0.15056	3.32	0.21	1.85	0.11	0

## Sheet: nAb for B.1.135
Num.	Wild type	B.1.135
VS1	80	0
VS2	40	0
VS3	20	20
VS4	20	0
VS5	80	0
VS6	80	20
VS7	20	0
VS8	80	0
VS9	80	0
VS10	40	0
VS11	20	0
VS12	40	0
VS13	320	20
VS14	40	0
VS15	20	0
VS16	40	0
VS17	80	20
VS18	20	0
VS19	20	0
VS20	160	40
VS21	40	0
VS22	20	0
VS23	80	40
VS24	20	0
VS25	80	20
VS26	80	20
VS27	20	0
VS28	80	20
VS29	80	20
VS30	40	0
VS31	160	40
VS32	40	0
VS33	80	0
VS34	40	0
VS35	40	0
VS36	40	0
VS37	20	0
VS38	160	20
VS39	40	0
VS40	40	0
VS41	80	0
VS42	20	0
VS43	80	0
VS44	40	0
VS45	40	0
VS46	40	0
VS47	20	0
VS48	20	0
VS49	80	0
VS50	40	0
VS51	20	0
VS52	80	0
VS53	20	0
